# Supplementary material for: External Validation of the Prognostic Value of an Immune-Associated Gene Panel for Clear Cell Renal Cell Carcinomas
Source: Front Cell Dev Biol. 2021 Dec 23;9:794840. doi: 10.3389/fcell.2021.794840 (PMC8733896; doi:10.3389/fcell.2021.794840)
Supplement: Supplementary file 1 [file Table2.XLSX]

## Sheet: Sheet 1
Supplementary Table 2 Association between PIGs and TFs
PIGs	TFs	Co-efficient	pvalue	FDR
CALCRL	PRDM1	0.51871	1.86994e-38	3.53976e-37
CALCRL	LMO2	0.62116	7.86991e-59	2.29503e-57
CALCRL	WWTR1	0.522472	4.38723e-39	8.60694e-38
CALCRL	FLI1	0.69548	4.06981e-79	1.90927e-77
CALCRL	EPAS1	0.68995	2.14154e-77	9.62802e-76
CALCRL	ERG	0.697774	7.65396e-80	3.75392e-78
CALCRL	NOTCH1	0.49179	3.59434e-34	5.96661e-33
CALCRL	NR3C1	0.463434	4.72522e-30	6.70858e-29
CALCRL	SOX17	0.514512	9.23313e-38	1.71768e-36
CALCRL	NR5A2	0.476294	7.14752e-32	1.11771e-30
CALCRL	KLF11	0.496208	7.5593e-35	1.29468e-33
CALCRL	MEF2C	0.797342	7.4012e-120	1.59718e-117
CALCRL	ETS1	0.750745	9.22632e-99	7.84139e-97
PLTP	LEF1	0.439779	6.71679e-27	9.05927e-26
3	AR	0.545207	4.61591e-43	1.03762e-41
3	MXI1	0.512864	1.71722e-37	3.08813e-36
3	KLF11	0.44721	7.29778e-28	1.00953e-26
TEK	PRDM1	0.533181	6.39927e-41	1.35388e-39
TEK	LMO2	0.709753	9.56179e-84	5.73176e-82
TEK	WWTR1	0.473158	2.01918e-31	3.06858e-30
TEK	FLI1	0.699932	1.56786e-80	8.0558e-79
TEK	EPAS1	0.836764	1.42337e-142	1.53581e-139
TEK	ERG	0.778936	6.54627e-111	1.00906e-108
TEK	NOTCH1	0.605576	3.02791e-55	8.3772e-54
TEK	SOX17	0.591874	2.9766e-52	8.02939e-51
TEK	KLF11	0.532007	1.02461e-40	2.12607e-39
TEK	NR2F1	0.436432	1.79308e-26	2.35943e-25
TEK	MEF2C	0.689614	2.7164e-77	1.1724e-75
TEK	ETS1	0.791827	4.40954e-117	7.92983e-115
CX3CL1	NFATC1	0.477332	5.05615e-32	8.02292e-31
CX3CL1	EPAS1	0.493861	1.73524e-34	2.92551e-33
CX3CL1	ERG	0.428286	1.87039e-25	2.31972e-24
CX3CL1	MXI1	0.410798	2.32536e-23	2.69792e-22
CX3CL1	RARA	0.445949	1.06759e-27	1.45813e-26
CX3CL1	ETS1	0.438362	1.01933e-26	1.35785e-25
BMP1	PML	0.4193	2.30936e-24	2.76866e-23
RNASE2	STAT1	0.421438	1.27884e-24	1.56803e-23
RNASE2	IKZF1	0.429379	1.37042e-25	1.71939e-24
AR	KLF11	0.468641	8.84353e-31	1.30715e-29
PDGFD	PRDM1	0.430989	8.65112e-26	1.12465e-24
PDGFD	LMO2	0.57468	1.0764e-48	2.63962e-47
PDGFD	WWTR1	0.539571	4.77355e-42	1.05116e-40
PDGFD	FLI1	0.678497	5.95161e-74	2.21441e-72
PDGFD	EPAS1	0.764895	1.20282e-104	1.29784e-102
PDGFD	ERG	0.708691	2.16159e-83	1.22756e-81
PDGFD	NOTCH1	0.48835	1.19153e-33	1.9189e-32
PDGFD	MXI1	0.513738	1.23633e-37	2.26101e-36
PDGFD	SOX17	0.561018	5.16463e-46	1.21144e-44
PDGFD	NR5A2	0.474171	1.44513e-31	2.22757e-30
PDGFD	KLF11	0.501737	1.03979e-35	1.83923e-34
PDGFD	NR2F1	0.400923	3.1322e-22	3.55752e-21
PDGFD	MEF2C	0.703227	1.35321e-81	7.30054e-80
PDGFD	ETS1	0.733346	4.7701e-92	3.43129e-90
SLC40A1	KLF11	0.411778	1.78788e-23	2.09687e-22
PIK3R3	PRDM1	0.466804	1.60258e-30	2.33674e-29
PIK3R3	LMO2	0.628612	1.28503e-60	3.96155e-59
PIK3R3	FLI1	0.63383	6.73696e-62	2.13799e-60
PIK3R3	EPAS1	0.720655	1.78239e-87	1.13129e-85
PIK3R3	ERG	0.666367	1.79986e-70	6.06889e-69
PIK3R3	NOTCH1	0.527369	6.46684e-40	1.31655e-38
PIK3R3	SOX17	0.587427	2.59704e-51	6.83465e-50
PIK3R3	MEF2C	0.621309	7.25559e-59	2.17466e-57
PIK3R3	ETS1	0.667729	7.45551e-71	2.595e-69
NR3C2	MITF	0.524971	1.65823e-39	3.3134e-38
NR3C2	SREBF2	0.684244	1.16458e-75	4.4878e-74
NR3C2	FOXP1	0.677833	9.32149e-74	3.35263e-72
NR3C2	PPARG	0.561606	3.98303e-46	9.55043e-45
NR3C2	ESRRA	0.466513	1.76032e-30	2.53251e-29
NR3C2	FOXO1	0.731372	2.55089e-91	1.72026e-89
EDNRB	PRDM1	0.408883	3.87722e-23	4.45055e-22
EDNRB	LMO2	0.520388	9.81722e-39	1.89157e-37
EDNRB	WWTR1	0.500164	1.83535e-35	3.19411e-34
EDNRB	FLI1	0.614715	2.52909e-57	7.18129e-56
EDNRB	EPAS1	0.808183	1.42336e-125	7.67904e-123
EDNRB	ERG	0.689162	3.73778e-77	1.55118e-75
EDNRB	NOTCH1	0.469937	5.80083e-31	8.69319e-30
EDNRB	MXI1	0.430164	1.09544e-25	1.40711e-24
EDNRB	SOX17	0.539364	5.19552e-42	1.12119e-40
EDNRB	KLF11	0.421032	1.4311e-24	1.735e-23
EDNRB	MEF2C	0.639601	2.41633e-63	7.90068e-62
EDNRB	ETS1	0.750719	9.44746e-99	7.84139e-97
F2RL1	AR	0.413669	1.07399e-23	1.27344e-22
KDR	PRDM1	0.54724	1.96571e-43	4.51277e-42
KDR	LMO2	0.73809	7.9655e-94	6.13913e-92
KDR	WWTR1	0.454785	7.17642e-29	1.00563e-27
KDR	FLI1	0.751301	5.51121e-99	5.40599e-97
KDR	EPAS1	0.803574	4.23824e-123	1.52435e-120
KDR	ERG	0.773303	2.41625e-108	2.89681e-106
KDR	NOTCH1	0.685377	5.3053e-76	2.12016e-74
KDR	SOX17	0.584533	1.04441e-50	2.68314e-49
KDR	NR5A2	0.489156	9.00684e-34	1.47248e-32
KDR	KLF11	0.584304	1.16568e-50	2.92504e-49
KDR	NR2F1	0.429777	1.22329e-25	1.55286e-24
KDR	MEF2C	0.775819	1.76187e-109	2.37633e-107
KDR	ETS1	0.800442	1.86555e-121	5.03233e-119
