# Supplementary material for: External Validation of the Prognostic Value of an Immune-Associated Gene Panel for Clear Cell Renal Cell Carcinomas
Source: Front Cell Dev Biol. 2021 Dec 23;9:794840. doi: 10.3389/fcell.2021.794840 (PMC8733896; doi:10.3389/fcell.2021.794840)
Supplement: Supplementary file 3 [file Table1.XLSX]

## Sheet: Sheet 1
Supplementary Table 1 Genesets enriched in Immunity_H subtype.
NAME	NES	FDR
KEGG_WNT_SIGNALING_PATHWAY	2.31	0.001
KEGG_FOCAL_ADHESION	2.26	0.001
KEGG_ARRHYTHMOGENIC_RIGHT_VENTRICULAR_CARDIOMYOPATHY_ARVC	2.25	0.001
KEGG_ECM_RECEPTOR_INTERACTION	2.22	0.001
KEGG_AXON_GUIDANCE	2.2	0.001
KEGG_HYPERTROPHIC_CARDIOMYOPATHY_HCM	2.14	0.002
KEGG_DILATED_CARDIOMYOPATHY	2.13	0.002
KEGG_MELANOMA	2.13	0.002
KEGG_REGULATION_OF_ACTIN_CYTOSKELETON	2.1	0.002
KEGG_PATHOGENIC_ESCHERICHIA_COLI_INFECTION	2.1	0.002
KEGG_GAP_JUNCTION	2.08	0.002
KEGG_MELANOGENESIS	2.07	0.002
KEGG_PATHWAYS_IN_CANCER	2.07	0.003
KEGG_BASAL_CELL_CARCINOMA	2.06	0.003
KEGG_HEDGEHOG_SIGNALING_PATHWAY	2.06	0.003
KEGG_ADHERENS_JUNCTION	2	0.007
KEGG_MAPK_SIGNALING_PATHWAY	1.99	0.008
KEGG_CALCIUM_SIGNALING_PATHWAY	1.96	0.01
KEGG_COLORECTAL_CANCER	1.96	0.009
